# Supplementary material for: Sequence analysis for detection of first-line drug resistance in Mycobacterium tuberculosis strains from a high-incidence setting
Source: BMC Microbiol. 2012 May 30;12:90. doi: 10.1186/1471-2180-12-90 (PMC3404943; doi:10.1186/1471-2180-12-90)
Supplement: Additional file 2 — Summary of all sequencing, DST, MIC and genotyping data. This table summarizes all data generated in this study. It comprises sequencing, DST (drug susceptibility testing) and MIC (minimal inhibitory concentration) testing results as well as all genotyping data. [file 1471-2180-12-90-S2.xlsx]

## Sheet: Tabelle1
key	genotype	SM	SM MIC [µg/ml]	INH	RMP	RMP MIC [µg/ml]	EMB	PZA	PZA MIC [µg/ml]	rrs	rpsL	gidB	katG	inhA	ahpC	rpoB	embB	embC	embA	pncA
10010/03	West African 1	0		0	0		0	0		WT	WT	Ala205Ala (GCA/GCG)	WT			WT	WT			WT
10011/03	LAM	1		1	0	0.5	1	0		WT	Lys43Arg (AAG/AGG)	Leu16Arg (CTT/CGT); Ala161Ala (GCC/GCG)	Ser315Thr (AGC/ACC)			Asp516Tyr (GAC/TAC)	Trp332Arg (TGG/CGG)			WT
10012/03	Sierra Leone-1	1		0	0		0	0		WT	Lys43Arg (AAG/AGG)	WT	WT			WT	WT			WT
10205/03	LAM	0		0	0		0	0		WT	WT	Leu16Arg (CTT/CGT)	WT			WT	WT			WT
10206/03	LAM	0		0	0		0	0		WT	WT	Leu16Arg (CTT/CGT); Ala161Ala (GCC/GCG)	WT			WT	WT			WT
10207/03	Cameroon	0		0	0		0	0		WT	WT	WT	WT			WT	WT			WT
10208/03	West African 2	1		0	0		0	0		WT	WT	Ala200Glu (GCG/GAG); Ala205Ala (GCA/GCG)	WT			WT	WT			WT
10348/03	LAM	1		1	1		1	0		WT	WT	Leu16Arg (CTT/CGT)	Ser315Thr (AGC/ACC)			Ser531Leu (TCG/TTG)	WT	WT	WT	WT
10349/03	none	1		1	0		1	0		WT	Lys43Arg (AAG/AGG)	WT	Ser315Thr (AGC/ACC)			WT	Met306Ile (ATG/ATA)			WT
10350/03	Haarlem	1		1	1		1	1		WT	WT	WT	Ser315Thr (AGC/ACC)			His526Arg (CAC/CGC)	Met306Ile (ATG/ATA)			Ala146Glu (GCG/GAG)
10517/03	Sierra Leone-2	1		0	1		0	0		WT	WT	Gly71Arg (GGA/AGA)	WT			Thr481Ala (ACC/GCC)	WT			WT
11096/03	Sierra Leone-2	0		1	0		0	0		WT	WT	WT	Ser315Thr (AGC/ACC)			WT	WT			WT
11097/03	Sierra Leone-1	0		0	0		0	0		WT	WT	WT	WT			WT	WT			WT
11818/03	Haarlem	0		0	0		0	0		WT	WT	WT	WT			WT	WT			WT
11821/03	West African 1	0		0	0		0	0		WT	WT	Ala205Ala (GCA/GCG)	WT			WT	WT			WT
11822/03	Haarlem	1		1	0		1	0		WT	Lys88Arg (AAG/AGG)	WT	Ser315Thr (AGC/ACC)			WT	Gln497Lys (CAG/AAG)			WT
12655/03	Cameroon	0		0	0		0	0		WT	WT	WT	WT			WT	WT			WT
12657/03	Sierra Leone-1	1		0	1		0	1		WT	Lys88Arg (AAG/AGG)	38:CCC/CC (1bp-deletion)	WT			Ser531Leu (TCG/TTG)	WT			Gly162Asp (GGT/GAT)
12658/03	Beijing	1		1	0		0	0		WT	Lys43Arg (AAG/AGG)	Gly92Asp (GAA/GAC); Ala205Ala (GCA/GCG)	Ser315Thr (AGC/ACC)			WT	WT			WT
1322/04	none	0		1	0		0	0		WT	WT	WT	Thr302Arg (ACG/AGG)			WT	WT			WT
1324/04	S	1		1	1		1	0		WT	Lys43Arg (AAG/AGG)	WT	Ser315Thr (AGC/ACC)			Ser531Leu (TCG/TTG)	WT	WT	WT	WT
1327/04	West African 2	0		0	0		0	0		WT	WT	Ala205Ala (GCA/GCG)	WT			WT	WT			WT
1597/04	LAM	1		0	0		0	0		WT	WT	Leu16Arg (CTT/CGT); Ala200Glu (GCG/GAG)	WT			WT	WT			WT
1599/04	Haarlem	1		1	1		1	1		WT	Lys88Arg (AAG/AGG)	WT	Ser315Thr (AGC/ACC)			Ser531Leu (TCG/TTG)	WT	Val981Leu (GTG/CTG)	WT	Leu172Pro (CTG/CCG)
1779/04	Sierra Leone-2	0		0	0		0	0		WT	WT	WT	WT			WT	WT			WT
1780/04	Sierra Leone-2	0		0	0		0	0		WT	WT	WT	WT			WT	WT			WT
1783/04	Sierra Leone-1	1		0	0		0	0		WT	WT	Ala138Val (GCG/GTG)	WT			WT	WT			WT
2509/04	LAM	0		1	0		0	0		WT	WT	Leu16Arg (CTT/CGT); Gln127Stop (CAA/TAA); Ala161Ala (GCC/GCG)	WT	minus 15:C/T	WT	WT	WT			WT
3154/04	Haarlem	0		0	0		0	0		WT	WT	WT	WT			WT	WT			WT
3156/04	none	1		1	0		0	0		WT	Lys43Arg (AAG/AGG)	WT	Ser315Thr (AGC/ACC)			WT	WT			WT
3158/04	Sierra Leone-2	0		0	0		0	0		WT	WT	WT	WT			WT	WT			WT
3160/04	West African 2	0		0	0		0	0		WT	WT	Ala205Ala (GCA/GCG)	WT			WT	WT			WT
3491/04	EAI	0		0	0		0	0		WT	WT	Val110Val (GTG/GTT); Ala205Ala (GCA/GCG)	WT			WT	WT			WT
3494/04	West African 1	0		0	0		0	0		WT	WT	Ala205Ala (GCA/GCG)	WT			WT	WT			WT
3496/04	Haarlem	0		0	0		0	0		WT	WT	WT	WT			WT	WT			WT
3497/04	none	0		0	0		0	0		WT	WT	WT	WT			WT	WT			WT
3734/04	Cameroon	0		0	0		0	0		WT	WT	WT	WT			WT	WT			WT
3736/04	Sierra Leone-1	1		1	0	0.5	0	1		WT	WT	Ser100Phe (TCT/TTT)	WT	WT	minus 57:C/T	Leu511Pro (CTG/CCG)	WT			minus 11:A/G
3859/03	none	1		0	0		0	0		WT	WT	Gly34Ala (GGG/GCG)	WT			WT	WT			WT
3861/03	none	1		0	0		0	0		WT	WT	WT	WT			WT	WT			WT
3865/03	LAM	0		0	0		0	0		WT	WT	WT	WT			WT	WT			WT
4139/04	West African 2	1		1	0		0	1		WT	Lys43Arg (AAG/AGG)	Ala205Ala (GCA/GCG)	Ser315Thr (AGC/ACC)			WT	WT			64:TAT/TATA (1bp-insertion)
4141/04	West African 2	0		0	0		0	0		WT	WT	Ala205Ala (GCA/GCG)	WT			WT	WT			WT
4143/04	S	1		1	1		0	0		WT	Lys43Arg (AAG/AGG)	WT	Ser315Thr (AGC/ACC)			Ser531Leu (TCG/TTG)	WT			WT
4145/04	LAM	0		0	0		0	0		WT	WT	Leu16Arg (CTT/CGT)	WT			WT	WT			WT
4148/04	Haarlem	1		1	1		1	1		WT	Lys88Arg (AAG/AGG)	WT	Ser315Thr (AGC/ACC)			Ser531Leu (TCG/TTG)	Met306Ile (ATG/ATC)			5:ATC/ATCC (1bp-insertion)
420/04	Sierra Leone-1	1		0	0		0	0		WT	WT	WT	WT			WT	WT			WT
421/04	West African 2	0		0	0		0	0		WT	WT	Ala205Ala (GCA/GCG)	WT			WT	WT			WT
423/04	Haarlem	1		1	1		0	1		WT	Lys88Arg (AAG/AGG)	WT	Ser315Thr (AGC/ACC)			Leu533Pro (CTG/CCG)	WT			WT
4514/03	Haarlem	1		1	0		0	0		WT	Lys88Arg (AAG/AGG)	WT	Ser315Thr (AGC/ACC)			WT	WT			WT
4516/03	X	0		0	0		0	0		WT	WT	WT	WT			WT	WT			WT
4518/03	West African 1	1		1	0	0.5	1	1		WT	Lys88Arg (AAG/AGG)	Ala205Ala (GCA/GCG)	Arg463Leu (CGG/CTG)			Asp516Tyr (GAC/TAC)	Met306Ile (ATG/ATA)			141:CAG/CAGACGGCGCCAG (10bp-insertion)
4523/03	LAM	1		0	0		0	0		WT	WT	Leu16Arg (CTT/CGT); Ala200Glu (GCG/GAG)	WT			WT	WT			WT
4712/04	West African 2	0		0	0		0	0		WT	WT	Ala205Ala (GCA/GCG)	WT			WT	WT			WT
4714/04	S	0		0	0		0	0		WT	WT	WT	WT			WT	WT			WT
4717/04	EAI	0		0	0		0	0		WT	WT	Val110Val (GTG/GTT); Ala205Ala (GCA/GCG)	WT			WT	WT			WT
4724/03	Beijing	1		1	1		1	0	25.0	WT	Lys43Arg (AAG/AGG)	Leu16Arg (CTT/CGT); Ala205Ala (GCA/GCG)	Ser315Thr (AGC/ACC)			His526Arg (CAC/CGC)	Gln1002Arg (CAG/CGC)			Thr47Ala (ACC/GCC)
4730/03	Beijing	1		1	1		1	0	25.0	WT	Lys43Arg (AAG/AGG)	Gly92Asp (GAA/GAC); Ala205Ala (GCA/GCG)	Ser315Thr (AGC/ACC)			His526Arg (CAC/CGC)	Gln1002Arg (CAG/CGC)			Thr47Ala (ACC/GCC)
4779/04	Sierra Leone-2	1		0	0		0	0		WT	WT	Leu91Pro (CTA/CCA)	WT			WT	WT			WT
4781/04	Haarlem	0		1	0		0	0		WT	WT	WT	Ser315Thr (AGC/ACC)			WT	WT			WT
4783/04	Cameroon	0		0	0		0	0		WT	WT	WT	WT			WT	WT			WT
4785/04	Haarlem	0		0	0		0	0		WT	WT	WT	WT			WT	WT			WT
5248/04	none	1		0	0		0	0		WT	WT	Ala138Val (GCG/GTG)	WT			WT	WT			WT
5253/04	West African 2	0		0	0		0	0		WT	WT	Ala205Ala (GCA/GCG)	WT			WT	WT			WT
5468/03	LAM	0		0	0		0	0		WT	WT	Gly92Asp (GAA/GAC)	WT			WT	WT			WT
5470/03	West African 2	0		0	0		0	0		WT	WT	Ala205Ala (GCA/GCG)	WT			WT	WT			WT
5472/03	Sierra Leone-2	1		0	0	1.0	0	0		WT	WT	Val65Gly (GTC/GGC)	WT			Leu533Pro (CTG/CCG)	WT			WT
5685/04	Sierra Leone-2	1		0	1		0	0		WT	WT	Val88Ala (GTA/GCA)	WT			His526Tyr (CAC/TAC)	WT			WT
5687/04	Sierra Leone-2	0		0	0		0	0		WT	WT	WT	WT			WT	WT			WT
5870/03	West African 2	0		0	0		0	0		WT	WT	Ala205Ala (GCA/GCG)	WT			WT	WT			WT
5872/03	Ghana	0		0	0		0	0		WT	WT	WT	WT			WT	WT			WT
6429/03	none	0		0	0		0	0		WT	WT	WT	WT			WT	WT			WT
6435/03	West African 2	0		0	0		0	0		WT	WT	Ala205Ala (GCA/GCG)	WT			WT	WT			WT
6463/04	Haarlem	0	0.5	0	0		0	0		WT	Lys88Arg (AAG/AGG)	WT	WT			WT	WT			WT
6466/04	West African 2	0		0	0		0	0		WT	WT	Ala205Ala (GCA/GCG)	WT			WT	WT			WT
6467/04	Haarlem	1		1	0	0.25	0	0	12.5	WT	WT	WT	Ala291Thr (GCT/ACT); Ser315Thr (AGC/ACC)			Asp516Tyr (GAC/TAC)	WT			Lys96Glu (AAG/GAG)
6469/04	Sierra Leone-2	1		1	0		1	1		WT	WT	WT	WT	WT	WT	WT	WT	WT	WT	WT
6637/04	EAI	0		0	0		0	0		WT	WT	Val110Val (GTG/GTT); Ala205Ala (GCA/GCG)	WT			WT	WT			WT
6639/04	LAM	1		1	1		1	0		WT	WT	Leu16Arg (CTT/CGT)	Ser315Thr (AGC/ACC); Gln471Arg (CAG/CGG)			Ser531Leu (TCG/TTG)	Met306Ile (ATG/ATC)			WT
6640/04	none	0		0	0		0	0		WT	WT	WT	WT			WT	WT			WT
6769/04	West African 2	0		0	0		0	0		WT	WT	Ala205Ala (GCA/GCG)	WT			WT	WT			WT
6771/04	S	0		1	0		0	0		WT	WT	WT	WT	minus 15:C/T	WT	WT	WT			WT
6775/04	West African 2	0		0	0		0	0		WT	WT	Ala205Ala (GCA/GCG)	WT			WT	WT			WT
6892/04	West African 2	0		0	0		0	0		WT	WT	Ala205Ala (GCA/GCG)	WT			WT	WT			WT
6895/04	EAI	0		0	0		0	0		WT	WT	Val110Val (GTG/GTT); Ala205Ala (GCA/GCG)	WT			WT	WT			WT
6897/04	West African 1	1		0	0		0	0		WT	Lys88Arg (AAG/AGG)	Ala205Ala (GCA/GCG)	WT			WT	WT			WT
7000/03	LAM	0		0	0		0	0		WT	WT	Leu16Arg (CTT/CGT)	WT			WT	WT			WT
7135/04	Beijing	1		1	1		1	0		WT	Lys43Arg (AAG/AGG)	Gly92Asp (GAA/GAC); Ala205Ala (GCA/GCG)	Ser315Thr (AGC/ACC)			His526Tyr (CAC/TAC)	Met306Val (ATG/GTG)			WT
7514/04	LAM	0		0	1		0	0		WT	WT	Gly69Asp (GGT/GAT)	WT			Ser531Leu (TCG/TTG)	WT			WT
7516/04	LAM	0		0	0		0	0		WT	WT	Leu16Arg (CTT/CGT)	WT			WT	WT			WT
7517/04	none	1		0	0		0	0		WT	WT	Gly69Asp (GGT/GAT)	WT			WT	WT			WT
7520/04	LAM	0		1	0		0	0		WT	WT	Leu16Arg (CTT/CGT); Ala161Ala (GCC/GCG)	Ser315Thr (AGC/ACC)			WT	WT			WT
7538/03	X	1		0	0		0	0		WT	WT	Gly69Asp (GGT/GAT)	WT			WT	WT			WT
8082/03	Sierra Leone-1	0		1	0		0	0		WT	WT	WT	329: GAC/GGAC (1bp-insertion)			WT	WT			WT
8864/03	West African 2	1		1	1		1	0		WT	WT	Ala205Ala (GCA/GCG)	Ser315Thr (AGC/ACC)			His526Tyr (CAC/TAC)	Met306Ile (ATG/ATA)			WT
8867/03	West African 2	0		1	0		0	0		WT	WT	Ala205Ala (GCA/GCG)	Trp300Cys (TGG/TGC)			WT	WT			WT
8868/03	West African 1	0		1	0		0	1		WT	WT	Ala205Ala (GCA/GCG)	Arg463Leu (CGG/CTG)			WT	WT			WT
